# Supplementary material for: Antitumor Activity of All-Trans Retinoic Acid and Curcumin-Loaded BSA Nanoparticles Against U87 Glioblastoma Cells
Source: Life (Basel). 2026 Jan 15;16(1):131. doi: 10.3390/life16010131 (PMC12842954; doi:10.3390/life16010131)
Supplement: Supplementary file 1 [file life-16-00131-s001.zip]

Archive with 1 entries (1 files):
- life-4049155-supplementary.pdf
